# Supplementary material for: The Allen Ancient DNA Resource (AADR) a curated compendium of ancient human genomes
Source: Sci Data. 2024 Feb 10;11:182. doi: 10.1038/s41597-024-03031-7 (PMC10858950; doi:10.1038/s41597-024-03031-7)
Supplement: Supplementary file 1 — Table S1 [file 41597_2024_3031_MOESM1_ESM.xlsx]

## Sheet: References
Publication abbreviation	Digital Object Identifier (doi)	Title	First author	Journal	Year	Volume(Issue)	Pages or unique electronic record number	Number of this reference in the paper	Nature Scientific Data reference format
GreenScience2010	doi:10.1126/science.1188021	A draft sequence of the Neandertal genome	Green, R.E.	Science	2010	328(5979)	710-722	1	Green, R.E., et al., A draft sequence of the Neandertal genome. Science, 2010. 328(5979): p. 710-722.
RasmussenNature2010	doi:10.1038/nature08835	Ancient human genome sequence of an extinct Palaeo-Eskimo	Rasmussen, M.	Nature	2010	463(7282)	757-62	2	Rasmussen, M., et al., Ancient human genome sequence of an extinct Palaeo-Eskimo. Nature, 2010. 463(7282): p. 757-62.
ReichNature2010	doi:10.1038/nature09710	Genetic history of an archaic hominin group from Denisova Cave in Siberia	Reich, D.	Nature	2010	468(7327)	1053-60	3	Reich, D., et al., Genetic history of an archaic hominin group from Denisova Cave in Siberia. Nature, 2010. 468(7327): p. 1053-60.
HaakLazaridis2015	doi:10.1038/nature14317	Massive migration from the steppe was a source for Indo-European languages in Europe	Haak, W.	Nature	2015	522(7555)	207-11	5	Haak, W., et al., Massive migration from the steppe was a source for Indo-European languages in Europe. Nature, 2015. 522(7555): p. 207-11.
MathiesonNature2015	doi:10.1038/nature16152	Genome-wide patterns of selection in 230 ancient Eurasians	Mathieson, I.	Nature	2015	528(7583)	499-503	6	Mathieson, I., et al., Genome-wide patterns of selection in 230 ancient Eurasians. Nature, 2015. 528(7583): p. 499-503.
1KGPhase3	doi:10.1038/nature15393	A global reference for human genetic variation	1000 Genomes Project Consortium	Nature	2015	526(7571)	68-74	23	1000 Genomes Project Consortium, A global reference for human genetic variation. Nature, 2015. 526(7571): p. 68-74.
MallickNature2016	doi:10.1038/nature18964	The Simons Genome Diversity Project: 300 genomes from 142 diverse populations	Mallick, S.	Nature	2016	538(7624)	201-6	24	Mallick, S., et al., The Simons Genome Diversity Project: 300 genomes from 142 diverse populations. Nature, 2016. 538(7624): p. 201-6.
BergstromScience2020	doi:10.1126/science.aay5012	Insights into human genetic variation and population history from 929 diverse genomes	Bergström, A.	Science	2020	367(6484)	eaay5012	25	Bergström, A., et al., Insights into human genetic variation and population history from 929 diverse genomes. Science, 2020. 367(6484): eaay5012.
JakobssonNature2008	doi:10.1038/nature06742	Genotype, haplotype and copy-number variation in worldwide human populations	Jakobsson, M.	Nature	2008	451(7181)	998-1003	35	Jakobsson, M., et al., Genotype, haplotype and copy-number variation in worldwide human populations. Nature, 2008. 451(7181): p. 998-1003.
KellerNatureCommunications2012	doi:10.1038/ncomms1701	New insights into the Tyrolean Iceman's origin and phenotype as inferred by whole-genome sequencing	Keller, A.	Nat Commun	2012	3(1)	698	36	Keller, A., et al., New insights into the Tyrolean Iceman's origin and phenotype as inferred by whole-genome sequencing. Nat Commun, 2012. 3(1): 698.
MeyerScience2012	doi:10.1126/science.1224344	A high-coverage genome sequence from an archaic Denisovan individual	Meyer, M.	Science	2012	338(6104)	222-6	37	Meyer, M., et al., A high-coverage genome sequence from an archaic Denisovan individual. Science, 2012. 338(6104): p. 222-6.
PattersonGenetics2012	doi:10.1534/genetics.112.145037	Ancient admixture in human history	Patterson, N.	Genetics	2012	192(3)	1065-93	38	Patterson, N., et al., Ancient admixture in human history. Genetics, 2012. 192(3): p. 1065-93.
FuNature2014	doi:10.1038/nature13810	Genome sequence of a 45,000-year-old modern human from western Siberia	Fu, Q.	Nature	2014	514(7523)	445-9	39	Fu, Q., et al., Genome sequence of a 45,000-year-old modern human from western Siberia. Nature, 2014. 514(7523): p. 445-9.
GambaNatureCommunications2014	doi:10.1038/ncomms6257	Genome flux and stasis in a five millennium transect of European prehistory	Gamba, C.	Nat Commun	2014	5(1)	5257	40	Gamba, C., et al., Genome flux and stasis in a five millennium transect of European prehistory. Nat Commun, 2014. 5(1): 5257.
LazaridisNature2014	doi:10.1038/nature13673	Ancient human genomes suggest three ancestral populations for present-day Europeans	Lazaridis, I.	Nature	2014	513(7518)	409-13	41	Lazaridis, I., et al., Ancient human genomes suggest three ancestral populations for present-day Europeans. Nature, 2014. 513(7518): p. 409-13.
MalaspinasCurrentBiology2014	doi:10.1016/j.cub.2014.09.078	Two ancient human genomes reveal Polynesian ancestry among the indigenous Botocudos of Brazil	Malaspinas, A.S.	Curr Biol	2014	24(21)	R1035-7	42	Malaspinas, A.S., et al., Two ancient human genomes reveal Polynesian ancestry among the indigenous Botocudos of Brazil. Curr Biol, 2014. 24(21): p. R1035-7.
Olalde2014	doi:10.1038/nature12960	Derived immune and ancestral pigmentation alleles in a 7,000-year-old Mesolithic European	Olalde, I.	Nature	2014	507(7491)	225-8	43	Olalde, I., et al., Derived immune and ancestral pigmentation alleles in a 7,000-year-old Mesolithic European. Nature, 2014. 507(7491): p. 225-8.
PrueferNature2013	doi:10.1038/nature12886	The complete genome sequence of a Neanderthal from the Altai Mountains	Prüfer, K.	Nature	2014	505(7481)	43-9	44	Prüfer, K., et al., The complete genome sequence of a Neanderthal from the Altai Mountains. Nature, 2014. 505(7481): p. 43-9.
RaghavanNature2013	doi:10.1038/nature12736	Upper Palaeolithic Siberian genome reveals dual ancestry of Native Americans	Raghavan, M.	Nature	2014	505(7481)	87-91	45	Raghavan, M., et al., Upper Palaeolithic Siberian genome reveals dual ancestry of Native Americans. Nature, 2014. 505(7481): p. 87-91.
RaghavanScience2014	doi:10.1126/science.1255832	The genetic prehistory of the New World Arctic	Raghavan, M.	Science	2014	345(6200)	1255832	46	Raghavan, M., et al., The genetic prehistory of the New World Arctic. Science, 2014. 345(6200): 1255832.
RasmussenNature2014	doi:10.1038/nature13025	The genome of a Late Pleistocene human from a Clovis burial site in western Montana	Rasmussen, M.	Nature	2014	506(7487)	225-9	47	Rasmussen, M., et al., The genome of a Late Pleistocene human from a Clovis burial site in western Montana. Nature, 2014. 506(7487): p. 225-9.
Seguin-OrlandoScience2014	doi:10.1126/science.aaa0114	Genomic structure in Europeans dating back at least 36,200 years	Seguin-Orlando, A.	Science	2014	346(6213)	1113-8	48	Seguin-Orlando, A., et al., Genomic structure in Europeans dating back at least 36,200 years. Science, 2014. 346(6213): p. 1113-8.
SkoglundScience2014	doi:10.1126/science.1253448	Genomic diversity and admixture differs for Stone-Age Scandinavian foragers and farmers	Skoglund, P.	Science	2014	344(6185)	747-50	49	Skoglund, P., et al., Genomic diversity and admixture differs for Stone-Age Scandinavian foragers and farmers. Science, 2014. 344(6185): p. 747-50.
AllentoftNature2015	doi:10.1038/nature14507	Population genomics of Bronze Age Eurasia	Allentoft, M.E.	Nature	2015	522(7555)	167-72	50	Allentoft, M.E., et al., Population genomics of Bronze Age Eurasia. Nature, 2015. 522(7555): p. 167-72.
FuNature2015	doi:10.1038/nature14558	An early modern human from Romania with a recent Neanderthal ancestor	Fu, Q.	Nature	2015	524(7564)	216-9	51	Fu, Q., et al., An early modern human from Romania with a recent Neanderthal ancestor. Nature, 2015. 524(7564): p. 216-9.
LlorenteScience2015	doi:10.1126/science.aad2879	Ancient Ethiopian genome reveals extensive Eurasian admixture throughout the African continent	Gallego, Llorente, M.	Science	2015	350(6262)	820-2	52	Gallego, Llorente, M., et al., Ancient Ethiopian genome reveals extensive Eurasian admixture throughout the African continent. Science, 2015. 350(6262): p. 820-2.
GuntherPNAS2015	doi:10.1073/pnas.1509851112	Ancient genomes link early farmers from Atapuerca in Spain to modern-day Basques	Günther, T.	Proc Natl Acad Sci USA	2015	112(38)	11917-22	53	Günther, T., et al., Ancient genomes link early farmers from Atapuerca in Spain to modern-day Basques. Proc Natl Acad Sci USA, 2015. 112(38): p. 11917-22.
JonesNatureCommunications2015	doi:10.1038/ncomms9912	Upper Palaeolithic genomes reveal deep roots of modern Eurasians	Jones, E.R.	Nat Commun	2015	6(1)	8912	54	Jones, E.R., et al., Upper Palaeolithic genomes reveal deep roots of modern Eurasians. Nat Commun, 2015. 6(1): 8912.
OlaldeMBE2015	doi:10.1093/molbev/msv181	A Common Genetic Origin for Early Farmers from Mediterranean Cardial and Central European LBK Cultures	Olalde, I.	Mol Biol Evol	2015	32(12)	3132-42	55	Olalde, I., et al., A Common Genetic Origin for Early Farmers from Mediterranean Cardial and Central European LBK Cultures. Mol Biol Evol, 2015. 32(12): p. 3132-42.
QinMBE2015	doi:10.1093/molbev/msv141	Denisovan Ancestry in East Eurasian and Native American Populations	Qin, P.	Mol Biol Evol	2015	32(10)	2665-74	56	Qin, P., et al., Denisovan Ancestry in East Eurasian and Native American Populations. Mol Biol Evol, 2015. 32(10): p. 2665-74.
RaghavanScience2015	doi:10.1126/science.aab3884	Genomic evidence for the Pleistocene and recent population history of Native Americans	Raghavan, M.	Science	2015	349(6250)	aab3884	57	Raghavan, M., et al., Genomic evidence for the Pleistocene and recent population history of Native Americans. Science, 2015. 349(6250): aab3884.
RasmussenNature2015	doi:10.1038/nature14625	The ancestry and affiliations of Kennewick Man	Rasmussen, M.	Nature	2015	523(7561)	455-8	58	Rasmussen, M., et al., The ancestry and affiliations of Kennewick Man. Nature, 2015. 523(7561): p. 455-8.
SkoglundNature2015	doi:10.1038/nature14895	Genetic evidence for two founding populations of the Americas	Skoglund, P.	Nature	2015	525(7567)	104-8	59	Skoglund, P., et al., Genetic evidence for two founding populations of the Americas. Nature, 2015. 525(7567): p. 104-8.
BroushakiScience2016	doi:10.1126/science.aaf7943	Early Neolithic genomes from the eastern Fertile Crescent	Broushaki, F.	Science	2016	353(6298)	499-503	60	Broushaki, F., et al., Early Neolithic genomes from the eastern Fertile Crescent. Science, 2016. 353(6298): p. 499-503.
CassidyPNAS2016	doi:10.1073/pnas.1518445113	Neolithic and Bronze Age migration to Ireland and establishment of the insular Atlantic genome	Cassidy, L.M.	Proc Natl Acad Sci USA	2016	113(2)	368-73	61	Cassidy, L.M., et al., Neolithic and Bronze Age migration to Ireland and establishment of the insular Atlantic genome. Proc Natl Acad Sci USA, 2016. 113(2): p. 368-73.
FuNature2016	doi:10.1038/nature17993	The genetic history of Ice Age Europe	Fu, Q.	Nature	2016	534(7606)	200-5	62	Fu, Q., et al., The genetic history of Ice Age Europe. Nature, 2016. 534(7606): p. 200-5.
HofmanovaPNAS2016	doi:10.1073/pnas.1523951113	Early farmers from across Europe directly descended from Neolithic Aegeans	Hofmanová, Z.	Proc Natl Acad Sci USA	2016	113(25)	6886-91	63	Hofmanová, Z., et al., Early farmers from across Europe directly descended from Neolithic Aegeans. Proc Natl Acad Sci USA, 2016. 113(25): p. 6886-91.
JeongPNAS2016	doi:10.1073/pnas.1520844113	Long-term genetic stability and a high-altitude East Asian origin for the peoples of the high valleys of the Himalayan arc	Jeong, C.	Proc Natl Acad Sci USA	2016	113(27)	7485-90	64	Jeong, C., et al., Long-term genetic stability and a high-altitude East Asian origin for the peoples of the high valleys of the Himalayan arc. Proc Natl Acad Sci USA, 2016. 113(27): p. 7485-90.
KilincCurrentBiology2016	doi:10.1016/j.cub.2016.07.057	The Demographic Development of the First Farmers in Anatolia	Kılınç, G.M.	Curr Biol	2016	26(19)	2659-66	65	Kılınç, G.M., et al., The Demographic Development of the First Farmers in Anatolia. Curr Biol, 2016. 26(19): p. 2659-66.
LazaridisNature2016	doi:10.1038/nature19310	Genomic insights into the origin of farming in the ancient Near East	Lazaridis, I.	Nature	2016	536(7617)	419-24	66	Lazaridis, I., et al., Genomic insights into the origin of farming in the ancient Near East. Nature, 2016. 536(7617): p. 419-24.
MartinianoNatureCommunications2016	doi:10.1038/ncomms10326	Genomic signals of migration and continuity in Britain before the Anglo-Saxons	Martiniano, R.	Nat Commun	2016	7(1)	10326	67	Martiniano, R., et al., Genomic signals of migration and continuity in Britain before the Anglo-Saxons. Nat Commun, 2016. 7(1): 10326.
MondalNatureGenetics2016	doi:10.1038/ng.3621	Genomic analysis of Andamanese provides insights into ancient human migration into Asia and adaptation	Mondal, M.	Nat Genet	2016	48(9)	1066-70	68	Mondal, M., et al., Genomic analysis of Andamanese provides insights into ancient human migration into Asia and adaptation. Nat Genet, 2016. 48(9): p. 1066-70.
OmrakCurrentBiology2016	doi:10.1016/j.cub.2015.12.019	Genomic Evidence Establishes Anatolia as the Source of the European Neolithic Gene Pool	Omrak, A.	Curr Biol	2016	26(2)	270-5	69	Omrak, A., et al., Genomic Evidence Establishes Anatolia as the Source of the European Neolithic Gene Pool. Curr Biol, 2016. 26(2): p. 270-5.
SchiffelsNatureCommunications2016	doi:10.1038/ncomms10408	Iron Age and Anglo-Saxon genomes from East England reveal British migration history	Schiffels, S.	Nat Commun	2016	7(1)	10408	70	Schiffels, S., et al., Iron Age and Anglo-Saxon genomes from East England reveal British migration history. Nat Commun, 2016. 7(1): 10408.
SkoglundNature2016	doi:10.1038/nature19844	Genomic insights into the peopling of the Southwest Pacific	Skoglund, P.	Nature	2016	538(7626)	510-3	71	Skoglund, P., et al., Genomic insights into the peopling of the Southwest Pacific. Nature, 2016. 538(7626): p. 510-3.
GonzalesFortesCurrentBiology2017	doi:10.1016/j.cub.2017.05.023	Paleogenomic Evidence for Multi-generational Mixing between Neolithic Farmers and Mesolithic Hunter-Gatherers in the Lower Danube Basin	González-Fortes, G.	Curr Biol	2017	27(12)	1801-10	72	González-Fortes, G., et al., Paleogenomic Evidence for Multi-generational Mixing between Neolithic Farmers and Mesolithic Hunter-Gatherers in the Lower Danube Basin. Curr Biol, 2017. 27(12): p. 1801-10.
HaberAJHG2017	doi:10.1016/j.ajhg.2017.06.013	Continuity and Admixture in the Last Five Millennia of Levantine History from Ancient Canaanite and Present-Day Lebanese Genome Sequences	Haber, M.	Am J Hum Genet	2017	101(2)	274-82	73	Haber, M., et al., Continuity and Admixture in the Last Five Millennia of Levantine History from Ancient Canaanite and Present-Day Lebanese Genome Sequences. Am J Hum Genet, 2017. 101(2): p. 274-82.
KanzawaKiriyamaJHG2016	doi:10.1038/jhg.2016.110	A partial nuclear genome of the Jomons who lived 3000 years ago in Fukushima, Japan	Japan.	J Hum Genet	2017	62(2)	213-21	74	Japan., et al., A partial nuclear genome of the Jomons who lived 3000 years ago in Fukushima, Japan. J Hum Genet, 2017. 62(2): p. 213-21.
JonesCurrentBiology2017	doi:10.1016/j.cub.2016.12.060	The Neolithic Transition in the Baltic Was Not Driven by Admixture with Early European Farmers	Jones, E.R.	Curr Biol	2017	27(4)	576-82	75	Jones, E.R., et al., The Neolithic Transition in the Baltic Was Not Driven by Admixture with Early European Farmers. Curr Biol, 2017. 27(4): p. 576-82.
KennettNatureCommunications2017	doi:10.1038/ncomms14115	Archaeogenomic evidence reveals prehistoric matrilineal dynasty	Kennett, D.J.	Nat Commun	2017	8(1)	14115	76	Kennett, D.J., et al., Archaeogenomic evidence reveals prehistoric matrilineal dynasty. Nat Commun, 2017. 8(1): 14115.
LazaridisNature2017	doi:10.1038/nature23310	Genetic origins of the Minoans and Mycenaeans	Lazaridis, I.	Nature	2017	548(7666)	214-8	77	Lazaridis, I., et al., Genetic origins of the Minoans and Mycenaeans. Nature, 2017. 548(7666): p. 214-8.
LindoPNAS2017	doi:10.1073/pnas.1620410114	Ancient individuals from the North American Northwest Coast reveal 10,000 years of regional genetic continuity	Lindo, J.	Proc Natl Acad Sci USA	2017	114(16)	4093-98	78	Lindo, J., et al., Ancient individuals from the North American Northwest Coast reveal 10,000 years of regional genetic continuity. Proc Natl Acad Sci USA, 2017. 114(16): p. 4093-98.
LipsonNature2017	doi:10.1038/nature24476	Parallel palaeogenomic transects reveal complex genetic history of early European farmers	Lipson, M.	Nature	2017	551(7680)	368-72	79	Lipson, M., et al., Parallel palaeogenomic transects reveal complex genetic history of early European farmers. Nature, 2017. 551(7680): p. 368-72.
MartinianoPLoSGenetics2017	doi:10.1371/journal.pgen.1006852	The population genomics of archaeological transition in west Iberia: Investigation of ancient substructure using imputation and haplotype-based methods	Martiniano, R.	PLoS Genet	2017	13(7)	e1006852	80	Martiniano, R., et al., The population genomics of archaeological transition in west Iberia: Investigation of ancient substructure using imputation and haplotype-based methods. PLoS Genet, 2017. 13(7): e1006852.
NakatsukaNatureGenetics2017	doi:10.1038/ng.3917	The promise of discovering population-specific disease-associated genes in South Asia	Nakatsuka, N.	Nat Genet	2017	49(9)	1403-7	81	Nakatsuka, N., et al., The promise of discovering population-specific disease-associated genes in South Asia. Nat Genet, 2017. 49(9): p. 1403-7.
PrueferScience2017	doi:10.1126/science.aao1887	A high-coverage Neandertal genome from Vindija Cave in Croatia	Prüfer, K.	Science	2017	358(6363)	655-8	82	Prüfer, K., et al., A high-coverage Neandertal genome from Vindija Cave in Croatia. Science, 2017. 358(6363): p. 655-8.
RodriguezVarelaCurrentBiology2017	doi:10.1016/j.cub.2017.09.059	Genomic Analyses of Pre-European Conquest Human Remains from the Canary Islands Reveal Close Affinity to Modern North Africans	Rodríguez-Varela, R.	Curr Biol	2017	27(21)	3396-402	83	Rodríguez-Varela, R., et al., Genomic Analyses of Pre-European Conquest Human Remains from the Canary Islands Reveal Close Affinity to Modern North Africans. Curr Biol, 2017. 27(21): p. 3396-402.
SaagCurrentBiology2017	doi:10.1016/j.cub.2017.06.022	Extensive Farming in Estonia Started through a Sex-Biased Migration from the Steppe	Saag, L.	Curr Biol	2017	27(14)	2185-93	84	Saag, L., et al., Extensive Farming in Estonia Started through a Sex-Biased Migration from the Steppe. Curr Biol, 2017. 27(14): p. 2185-93.
SchlebuschScience2017	doi:10.1126/science.aao6266	Southern African ancient genomes estimate modern human divergence to 350,000 to 260,000 years ago	Schlebusch, C.M.	Science	2017	358(6363)	652-5	85	Schlebusch, C.M., et al., Southern African ancient genomes estimate modern human divergence to 350,000 to 260,000 years ago. Science, 2017. 358(6363): p. 652-5.
ScheunemannNatureCommunications2017	doi:10.1038/ncomms15694	Ancient Egyptian mummy genomes suggest an increase of Sub-Saharan African ancestry in post-Roman periods	Schuenemann, V.J.	Nat Commun	2017	8(1)	15694	86	Schuenemann, V.J., et al., Ancient Egyptian mummy genomes suggest an increase of Sub-Saharan African ancestry in post-Roman periods. Nat Commun, 2017. 8(1): 15694.
SikoraScience2017	doi:10.1126/science.aao1807	Ancient genomes show social and reproductive behavior of early Upper Paleolithic foragers	Sikora, M.	Science	2017	358(6363)	659-62	87	Sikora, M., et al., Ancient genomes show social and reproductive behavior of early Upper Paleolithic foragers. Science, 2017. 358(6363): p. 659-62.
SiskaScienceAdvances2017	doi:10.1126/science.aao1807	Genome-wide data from two early Neolithic East Asian individuals dating to 7700 years ago	Siska, V.	Sci Adv	2017	3(2)	e1601877	88	Siska, V., et al., Genome-wide data from two early Neolithic East Asian individuals dating to 7700 years ago. Sci Adv, 2017. 3(2): e1601877.
SkoglundCell2017	doi:10.1016/j.cell.2017.08.049	Reconstructing Prehistoric African Population Structure	Skoglund, P.	Cell	2017	171(1)	59-71	89	Skoglund, P., et al., Reconstructing Prehistoric African Population Structure. Cell, 2017. 171(1): p. 59-71.
UnterlanderNatureCommunications2017	doi:10.1038/ncomms14615	Ancestry and demography and descendants of Iron Age nomads of the Eurasian Steppe	Unterländer, M.	Nat Commun	2017	8(1)	14615	90	Unterländer, M., et al., Ancestry and demography and descendants of Iron Age nomads of the Eurasian Steppe. Nat Commun, 2017. 8(1): 14615.
VanDenBrink2017	doi:10.1080/00758914.2017.1368204	A Late Bronze Age II clay coffin from Tel Shaddudin the Central Jezreel Valley, Israel: context andhistorical implications	van, den, Brink, E.C.M.	Levant	2017	49(2)	105-35	91	van, den, Brink, E.C.M., et al., A Late Bronze Age II clay coffin from Tel Shaddudin the Central Jezreel Valley, Israel: context andhistorical implications. Levant, 2017. 49(2): p. 105-35.
YangCurrentBiology2017	doi:10.1016/j.cub.2017.09.030	40,000-Year-Old Individual from Asia Provides Insight into Early Population Structure in Eurasia	Yang, M.A.	Curr Biol	2017	27(20)	3202-8	92	Yang, M.A., et al., 40,000-Year-Old Individual from Asia Provides Insight into Early Population Structure in Eurasia. Curr Biol, 2017. 27(20): p. 3202-8.
AmorimNatureCommunications2018	doi:10.1038/s41467-018-06024-4	Understanding 6th-century barbarian social organization and migration through paleogenomics	Amorim, C.E.G.	Nat Commun	2018	9(1)	3547	93	Amorim, C.E.G., et al., Understanding 6th-century barbarian social organization and migration through paleogenomics. Nat Commun, 2018. 9(1): 3547.
DamgaardNature2018	doi:10.1038/s41586-018-0094-2	137 ancient human genomes from across the Eurasian steppes	Damgaard, P.B.	Nature	2018	557(7705)	369-74	94	Damgaard, P.B., et al., 137 ancient human genomes from across the Eurasian steppes. Nature, 2018. 557(7705): p. 369-74.
DamgaardScience2018	doi:10.1126/science.aar7711	The first horse herders and the impact of early Bronze Age steppe expansions into Asia	de, Barros, Damgaard, P.	Science	2018	360(6396)	eaar7711	95	de, Barros, Damgaard, P., et al., The first horse herders and the impact of early Bronze Age steppe expansions into Asia. Science, 2018. 360(6396): eaar7711.
delaFuentePNAS2018	doi:10.1073/pnas.1715688115	Genomic insights into the origin and diversification of late maritime hunter-gatherers from the Chilean Patagonia	De, la, Fuente, C.	Proc Natl Acad Sci USA	2018	115(17)	E4006-12	96	De, la, Fuente, C., et al., Genomic insights into the origin and diversification of late maritime hunter-gatherers from the Chilean Patagonia. Proc Natl Acad Sci USA, 2018. 115(17): p. E4006-12.
EbenesersdottirScience2018	doi:10.1126/science.aar2625	Ancient genomes from Iceland reveal the making of a human population	Ebenesersdóttir, S.S.	Science	2018	360(6392)	1028-32	97	Ebenesersdóttir, S.S., et al., Ancient genomes from Iceland reveal the making of a human population. Science, 2018. 360(6392): p. 1028-32.
FernandesScientificReports2018	doi:10.1038/s41598-018-33067-w	A genomic Neolithic time transect of hunter-farmer admixture in central Poland	Fernandes, D.M.	Sci Rep	2018	8(1)	14879	98	Fernandes, D.M., et al., A genomic Neolithic time transect of hunter-farmer admixture in central Poland. Sci Rep, 2018. 8(1): 14879.
FregelPNAS2018	doi:10.1073/pnas.1800851115	Ancient genomes from North Africa evidence prehistoric migrations to the Maghreb from both the Levant and Europe	Fregel, R.	Proc Natl Acad Sci USA	2018	115(26)	6774-9	99	Fregel, R., et al., Ancient genomes from North Africa evidence prehistoric migrations to the Maghreb from both the Levant and Europe. Proc Natl Acad Sci USA, 2018. 115(26): p. 6774-9.
GuntherPLoSBiology2018	doi:10.1371/journal.pbio.2003703	Population genomics of Mesolithic Scandinavia: Investigating early postglacial migration routes and high-latitude adaptation	Günther, T.	PLoS Biol	2018	16(1)	e2003703	100	Günther, T., et al., Population genomics of Mesolithic Scandinavia: Investigating early postglacial migration routes and high-latitude adaptation. PLoS Biol, 2018. 16(1): e2003703.
HajdinjakNature2018	doi:10.1038/nature26151	Reconstructing the genetic history of late Neanderthals	Hajdinjak, M.	Nature	2018	555(7698)	652-6	101	Hajdinjak, M., et al., Reconstructing the genetic history of late Neanderthals. Nature, 2018. 555(7698): p. 652-6.
HarneyMayNatureCommunications2018	doi:10.1038/s41467-018-05649-9	Ancient DNA from Chalcolithic Israel reveals the role of population mixture in cultural transformation	Harney, É.	Nat Commun	2018	9(1)	3336	102	Harney, É., et al., Ancient DNA from Chalcolithic Israel reveals the role of population mixture in cultural transformation. Nat Commun, 2018. 9(1): 3336.
JeongPNAS2018	doi:10.1073/pnas.1813608115	Bronze Age population dynamics and the rise of dairy pastoralism on the eastern Eurasian steppe	Jeong, C.	Proc Natl Acad Sci USA	2018	115(48)	E11248-55	103	Jeong, C., et al., Bronze Age population dynamics and the rise of dairy pastoralism on the eastern Eurasian steppe. Proc Natl Acad Sci USA, 2018. 115(48): p. E11248-55.
KrzewinskaCurrentBiology2018	doi:10.1016/j.cub.2018.06.053	Genomic and Strontium Isotope Variation Reveal Immigration Patterns in a Viking Age Town	Krzewińska, M.	Curr Biol	2018	28(17)	2730-8	104	Krzewińska, M., et al., Genomic and Strontium Isotope Variation Reveal Immigration Patterns in a Viking Age Town. Curr Biol, 2018. 28(17): p. 2730-8.
KrzewinskaScienceAdvances2018	doi:10.1126/sciadv.aat4457	Ancient genomes suggest the eastern Pontic-Caspian steppe as the source of western Iron Age nomads	Krzewińska, M.	Sci Adv	2018	4(10)	eaat4457	105	Krzewińska, M., et al., Ancient genomes suggest the eastern Pontic-Caspian steppe as the source of western Iron Age nomads. Sci Adv, 2018. 4(10): eaat4457.
LamnidisNatureCommunications2018	doi:10.1038/s41467-018-07483-5	Ancient Fennoscandian genomes reveal origin and spread of Siberian ancestry in Europe	Lamnidis, T.C.	Nat Commun	2018	9(1)	5018	106	Lamnidis, T.C., et al., Ancient Fennoscandian genomes reveal origin and spread of Siberian ancestry in Europe. Nat Commun, 2018. 9(1): 5018.
LindoScienceAdvances2018	doi:10.1126/sciadv.aau4921	The genetic prehistory of the Andean highlands 7000 years BP though European contact	Lindo, J.	Sci Adv	2018	4(11)	eaau4921	107	Lindo, J., et al., The genetic prehistory of the Andean highlands 7000 years BP though European contact. Sci Adv, 2018. 4(11): eaau4921.
LipsonScience2018	doi:10.1126/science.aat3188	Ancient genomes document multiple waves of migration in Southeast Asian prehistory	Lipson, M.	Science	2018	361(6397)	92-95	108	Lipson, M., et al., Ancient genomes document multiple waves of migration in Southeast Asian prehistory. Science, 2018. 361(6397): p. 92-95.
LipsonCurrentBiology2018	doi:10.1016/j.cub.2018.02.051	Population Turnover in Remote Oceania Shortly after Initial Settlement	Lipson, M.	Curr Biol	2018	28(7)	1157-65	109	Lipson, M., et al., Population Turnover in Remote Oceania Shortly after Initial Settlement. Curr Biol, 2018. 28(7): p. 1157-65.
MathiesonNature2018	doi:10.1038/nature25778	The genomic history of southeastern Europe	Mathieson, I.	Nature	2018	555(7695)	197-203	110	Mathieson, I., et al., The genomic history of southeastern Europe. Nature, 2018. 555(7695): p. 197-203.
McCollScience2018	doi:10.1126/science.aat3628	The prehistoric peopling of Southeast Asia	McColl, H.	Science	2018	361(6397)	88-92	111	McColl, H., et al., The prehistoric peopling of Southeast Asia. Science, 2018. 361(6397): p. 88-92.
MittnikNatureCommunications2018	doi:10.1038/s41467-018-02825-9	The genetic prehistory of the Baltic Sea region	Mittnik, A.	Nat Commun	2018	9(1)	442	112	Mittnik, A., et al., The genetic prehistory of the Baltic Sea region. Nat Commun, 2018. 9(1): 442.
MorenoMayarNature2017	doi:10.1038/nature25173	Terminal Pleistocene Alaskan genome reveals first founding population of Native Americans	Moreno-Mayar, J.V.	Nature	2018	553(7687)	203-7	113	Moreno-Mayar, J.V., et al., Terminal Pleistocene Alaskan genome reveals first founding population of Native Americans. Nature, 2018. 553(7687): p. 203-7.
MorenoMayarScience2018	doi:10.1126/science.aav2621	Early human dispersals within the Americas	Moreno-Mayar, J.V.	Science	2018	362(6419)	eaav2621	114	Moreno-Mayar, J.V., et al., Early human dispersals within the Americas. Science, 2018. 362(6419): eaav2621.
SullivanScienceAdvances2018	doi:10.1126/sciadv.aao1262	Ancient genome-wide analyses infer kinship structure in an Early Medieval Alemannic graveyard	O'Sullivan, N.	Sci Adv	2018	4(9)	eaao1262	115	O'Sullivan, N., et al., Ancient genome-wide analyses infer kinship structure in an Early Medieval Alemannic graveyard. Sci Adv, 2018. 4(9): eaao1262.
OlaldeNature2018	doi:10.1038/nature25738	The Beaker phenomenon and the genomic transformation of northwest Europe	Olalde, I.	Nature	2018	555(7695)	190-6	116	Olalde, I., et al., The Beaker phenomenon and the genomic transformation of northwest Europe. Nature, 2018. 555(7695): p. 190-6.
PosthNatureEcologyEvolution2018	doi:10.1038/s41559-018-0498-2	Language continuity despite population replacement in Remote Oceania	Posth, C.	Nat Ecol Evol	2018	2(4)	731-40	117	Posth, C., et al., Language continuity despite population replacement in Remote Oceania. Nat Ecol Evol, 2018. 2(4): p. 731-40.
PosthNakatsukaCell2018	doi:10.1016/j.cell.2018.10.027	Reconstructing the Deep Population History of Central and South America	Posth, C.	Cell	2018	175(5)	1185-97	118	Posth, C., et al., Reconstructing the Deep Population History of Central and South America. Cell, 2018. 175(5): p. 1185-97.
ScheibScience2018	doi:10.1126/science.aar6851	Ancient human parallel lineages within North America contributed to a coastal expansion	Scheib, CL.	Science	2018	360(6392)	1024-7	119	Scheib, CL., et al., Ancient human parallel lineages within North America contributed to a coastal expansion. Science, 2018. 360(6392): p. 1024-7.
SchroederPNAS2018	doi:10.1073/pnas.1716839115	Origins and genetic legacies of the Caribbean Taino	Schroeder, H.	Proc Natl Acad Sci USA	2018	115(10)	2341-46	120	Schroeder, H., et al., Origins and genetic legacies of the Caribbean Taino. Proc Natl Acad Sci USA, 2018. 115(10): p. 2341-46.
SlonNature2018	doi:10.1038/s41586-018-0455-x	The genome of the offspring of a Neanderthal mother and a Denisovan father	Slon, V.	Nature	2018	561(7721)	113-6	121	Slon, V., et al., The genome of the offspring of a Neanderthal mother and a Denisovan father. Nature, 2018. 561(7721): p. 113-6.
ValdioseraPNAS2018	doi:10.1073/pnas.1717762115	Four millennia of Iberian biomolecular prehistory illustrate the impact of prehistoric migrations at the far end of Eurasia	Valdiosera, C.	Proc Natl Acad Sci USA	2018	115(13)	3428-33	122	Valdiosera, C., et al., Four millennia of Iberian biomolecular prehistory illustrate the impact of prehistoric migrations at the far end of Eurasia. Proc Natl Acad Sci USA, 2018. 115(13): p. 3428-33.
vandeLoosdrechtScience2018	doi:10.1126/science.aar8380	Pleistocene North African genomes link Near Eastern and sub-Saharan African human populations	van, de, Loosdrecht, M.	Science	2018	360(6388)	548-52	123	van, de, Loosdrecht, M., et al., Pleistocene North African genomes link Near Eastern and sub-Saharan African human populations. Science, 2018. 360(6388): p. 548-52.
VeeramahPNAS2018	doi:10.1073/pnas.1719880115	Population genomic analysis of elongated skulls reveals extensive female-biased immigration in Early Medieval Bavaria	Veeramah, KR.	Proc Natl Acad Sci USA	2018	115(13)	3494-9	124	Veeramah, KR., et al., Population genomic analysis of elongated skulls reveals extensive female-biased immigration in Early Medieval Bavaria. Proc Natl Acad Sci USA, 2018. 115(13): p. 3494-9.
ZallouaScientificReports2018	doi:10.1038/s41598-018-35667-y	Ancient DNA of Phoenician remains indicates discontinuity in the settlement history of Ibiza	Zalloua, P.	Sci Rep	2018	8(1)	17567	125	Zalloua, P., et al., Ancient DNA of Phoenician remains indicates discontinuity in the settlement history of Ibiza. Sci Rep, 2018. 8(1): 17567.
BarbieriMolBiolEvol2019	doi:doi.org/10.1093/molbev/msz174	The Current Genomic Landscape of Western South America: Andes, Amazonia, and Pacific Coast	Amazonia.	Mol Biol Evol	2019	36(12)	2698-713	126	Amazonia., et al., The Current Genomic Landscape of Western South America: Andes, Amazonia, and Pacific Coast. Mol Biol Evol, 2019. 36(12): p. 2698-713.
AntonioGaoMootsScience2019	doi:10.1126/science.aay6826	Ancient Rome: A genetic crossroads of Europe and the Mediterranean	Antonio, M.L.	Science	2019	366(6466)	708-14	127	Antonio, M.L., et al., Ancient Rome: A genetic crossroads of Europe and the Mediterranean. Science, 2019. 366(6466): p. 708-14.
BiaginiEJHG2019	doi:10.1038/s41431-019-0361-1	People from Ibiza: an unexpected isolate in the Western Mediterranean	Biagini, S.A.	Eur J Hum Genet	2019	27(6)	941-51	128	Biagini, S.A., et al., People from Ibiza: an unexpected isolate in the Western Mediterranean. Eur J Hum Genet, 2019. 27(6): p. 941-51.
BraceDiekmannNatureEcologyEvolution2019	doi:10.1038/s41559-019-0871-9	Ancient genomes indicate population replacement in Early Neolithic Britain	Brace, S.	Nat Ecol Evol	2019	3(5)	765-71	129	Brace, S., et al., Ancient genomes indicate population replacement in Early Neolithic Britain. Nat Ecol Evol, 2019. 3(5): p. 765-71.
FanGenomeBiology2019	doi:10.1186/s13059-019-1679-2	African evolutionary history inferred from whole genome sequence data of 44 indigenous African populations	Fan, S.	Genome Biol	2019	20(1)	82	130	Fan, S., et al., African evolutionary history inferred from whole genome sequence data of 44 indigenous African populations. Genome Biol, 2019. 20(1): 82.
FeldmanScienceAdvances2019	doi:10.1126/sciadv.aax0061	Ancient DNA sheds light on the genetic origins of early Iron Age Philistines	Feldman, M.	Sci Adv	2019	5(7)	eaax0061	131	Feldman, M., et al., Ancient DNA sheds light on the genetic origins of early Iron Age Philistines. Sci Adv, 2019. 5(7): eaax0061.
FeldmanNatureCommunications2019	doi:10.1038/s41467-019-09209-	Late Pleistocene human genome suggests a local origin for the first farmers of central Anatolia	Feldman, M.	Nat Commun	2019	10(1)	1218	132	Feldman, M., et al., Late Pleistocene human genome suggests a local origin for the first farmers of central Anatolia. Nat Commun, 2019. 10(1): 1218.
FlegontovNature2019	doi:10.1038/s41586-019-1251-y	Palaeo-Eskimo genetic ancestry and the peopling of Chukotka and North America	Flegontov, P.	Nature	2019	570(7760)	236-40	133	Flegontov, P., et al., Palaeo-Eskimo genetic ancestry and the peopling of Chukotka and North America. Nature, 2019. 570(7760): p. 236-40.
GonzalesFortesProcRoyalSocB2019	doi:10.1098/rspb.2018.2288	A western route of prehistoric human migration from Africa into the Iberian Peninsula	González-Fortes, G.	Proc Biol Sci	2019	286(1895)	20182288	134	González-Fortes, G., et al., A western route of prehistoric human migration from Africa into the Iberian Peninsula. Proc Biol Sci, 2019. 286(1895): 20182288.
HaberAJHG2018	doi:10.1016/j.ajhg.2019.03.015	A Transient Pulse of Genetic Admixture from the Crusaders in the Near East Identified from Ancient Genome Sequences	Haber, M.	Am J Hum Genet	2019	104(5)	977-84	135	Haber, M., et al., A Transient Pulse of Genetic Admixture from the Crusaders in the Near East Identified from Ancient Genome Sequences. Am J Hum Genet, 2019. 104(5): p. 977-84.
HarneyNatureCommunications2019	doi:10.1038/s41467-019-11357-9	Ancient DNA from the skeletons of Roopkund Lake reveals Mediterranean migrants in India	Harney, É.	Nat Commun	2019	10(1)	3670	136	Harney, É., et al., Ancient DNA from the skeletons of Roopkund Lake reveals Mediterranean migrants in India. Nat Commun, 2019. 10(1): 3670.
JarveCurrentBiology2019	doi:10.1016/j.cub.2019.06.019	Shifts in the Genetic Landscape of the Western Eurasian Steppe Associated with the Beginning and End of the Scythian Dominance	Järve, M.	Curr Biol	2019	29(14)	2430-41	137	Järve, M., et al., Shifts in the Genetic Landscape of the Western Eurasian Steppe Associated with the Beginning and End of the Scythian Dominance. Curr Biol, 2019. 29(14): p. 2430-41.
JensenSchroederNatureCommunications2019	doi:10.1038/s41467-019-13549-9	A 5700 year-old human genome and oral microbiome from chewed birch pitch	Jensen, T.Z.T.	Nat Commun	2019	10(1)	5520	138	Jensen, T.Z.T., et al., A 5700 year-old human genome and oral microbiome from chewed birch pitch. Nat Commun, 2019. 10(1): 5520.
JeongNatureEcologyEvolution2019	doi:10.1038/s41559-019-0878-2	The genetic history of admixture across inner Eurasia	Jeong, C.	Nat Ecol Evol	2019	3(6)	966-76	139	Jeong, C., et al., The genetic history of admixture across inner Eurasia. Nat Ecol Evol, 2019. 3(6): p. 966-76.
OlaldeScience2019	doi:10.1126/science.aav4040	The genomic history of the Iberian Peninsula over the past 8000 years	Mallick, S.	Science	2019	363(6432)	1230-34	140	Mallick, S., et al., The genomic history of the Iberian Peninsula over the past 8000 years. Science, 2019. 363(6432): p. 1230-34.
MalmstromProcBiolSci2019	doi:10.1098/rspb.2019.1528	The genomic ancestry of the Scandinavian Battle Axe Culture people and their relation to the broader Corded Ware horizon	Malmström, H.	Proc Biol Sci	2019	286(1912)	20191528	141	Malmström, H., et al., The genomic ancestry of the Scandinavian Battle Axe Culture people and their relation to the broader Corded Ware horizon. Proc Biol Sci, 2019. 286(1912): 20191528.
MittnikScience2019	doi:10.1126/science.aax6219	Kinship-based social inequality in Bronze Age Europe	Mittnik, A.	Science	2019	366(6466)	731-34	142	Mittnik, A., et al., Kinship-based social inequality in Bronze Age Europe. Science, 2019. 366(6466): p. 731-34.
NarasimhanPattersonScience2019	doi:10.1126/science.aat7487	The formation of human populations in South and Central Asia	Narasimhan, V.M.	Science	2019	365(6457)	eaat7487	143	Narasimhan, V.M., et al., The formation of human populations in South and Central Asia. Science, 2019. 365(6457): eaat7487.
NikitinScientificReports2019	doi:10.1038/s41598-019-56029-2	Interactions between earliest Linearbandkeramik farmers and central European hunter gatherers at the dawn of European Neolithization	Nikitin, A.G.	Sci Rep	2019	9(1)	19544	144	Nikitin, A.G., et al., Interactions between earliest Linearbandkeramik farmers and central European hunter gatherers at the dawn of European Neolithization. Sci Rep, 2019. 9(1): 19544.
NingCurrentBiology2019	doi:10.1016/j.cub.2019.06.044	Ancient Genomes Reveal Yamnaya-Related Ancestry and a Potential Source of Indo-European Speakers in Iron Age Tianshan	Ning, C.	Curr Biol	2019	29(15)	2526-32	145	Ning, C., et al., Ancient Genomes Reveal Yamnaya-Related Ancestry and a Potential Source of Indo-European Speakers in Iron Age Tianshan. Curr Biol, 2019. 29(15): p. 2526-32.
PrendergastLipsonSawchukScience2019	doi:10.1126/science.aaw6275	Ancient DNA reveals a multistep spread of the first herders into sub-Saharan Africa	Prendergast, M.E.	Science	2019	365(6448)	eaaw6275	146	Prendergast, M.E., et al., Ancient DNA reveals a multistep spread of the first herders into sub-Saharan Africa. Science, 2019. 365(6448): eaaw6275.
ReynoldsPNAS2019	doi:10.1073/pnas.1819467116	Comparing signals of natural selection between three Indigenous North American populations	Reynolds, A.W.	Proc Natl Acad Sci USA	2019	116(19)	9312-7	147	Reynolds, A.W., et al., Comparing signals of natural selection between three Indigenous North American populations. Proc Natl Acad Sci USA, 2019. 116(19): p. 9312-7.
SaagCurrentBiology2019	doi:10.1016/j.cub.2019.04.026	The Arrival of Siberian Ancestry Connecting the Eastern Baltic to Uralic Speakers further East	Saag, L.	Curr Biol	2019	29(10)	1701-11	148	Saag, L., et al., The Arrival of Siberian Ancestry Connecting the Eastern Baltic to Uralic Speakers further East. Curr Biol, 2019. 29(10): p. 1701-11.
SanchezQuintoPNAS2019	doi:10.1073/pnas.1818037116	Megalithic tombs in western and northern Neolithic Europe were linked to a kindred society	Sánchez-Quinto, F.	Proc Natl Acad Sci USA	2019	116(19)	9469-74	149	Sánchez-Quinto, F., et al., Megalithic tombs in western and northern Neolithic Europe were linked to a kindred society. Proc Natl Acad Sci USA, 2019. 116(19): p. 9469-74.
ScheibAnnHumBio2019	doi:10.1080/03014460.2019.1623912	East Anglian early Neolithic monument burial linked to contemporary Megaliths	Scheib, CL.	Ann Hum Biol	2019	46(2)	145-9	150	Scheib, CL., et al., East Anglian early Neolithic monument burial linked to contemporary Megaliths. Ann Hum Biol, 2019. 46(2): p. 145-9.
SchroederPNAS2019	doi:10.1073/pnas.1820210116	Unraveling ancestry, kinship, and violence in a Late Neolithic mass grave	Schroeder, H.	Proc Natl Acad Sci USA	2019	116(22)	10705-10	151	Schroeder, H., et al., Unraveling ancestry, kinship, and violence in a Late Neolithic mass grave. Proc Natl Acad Sci USA, 2019. 116(22): p. 10705-10.
ShindeNarasimhanCell2019	doi:10.1016/j.cell.2019.08.048	An Ancient Harappan Genome Lacks Ancestry from Steppe Pastoralists or Iranian Farmers	Shinde, V.	Cell	2019	179(3)	729-35	152	Shinde, V., et al., An Ancient Harappan Genome Lacks Ancestry from Steppe Pastoralists or Iranian Farmers. Cell, 2019. 179(3): p. 729-35.
SikoraNature2019	doi:10.1038/s41586-019-1279-z	The population history of northeastern Siberia since the Pleistocene	Sikora, M.	Nature	2019	570(7760)	182-8	153	Sikora, M., et al., The population history of northeastern Siberia since the Pleistocene. Nature, 2019. 570(7760): p. 182-8.
VillalbaMoucoCurrentBiology2019	doi:10.1016/j.cub.2019.02.006	Survival of Late Pleistocene Hunter-Gatherer Ancestry in the Iberian Peninsula	Villalba-Mouco, V.	Curr Biol	2019	29(7)	1169-77	154	Villalba-Mouco, V., et al., Survival of Late Pleistocene Hunter-Gatherer Ancestry in the Iberian Peninsula. Curr Biol, 2019. 29(7): p. 1169-77.
WangNatureCommunications2019	doi:10.1038/s41467-018-08220-8	Ancient human genome-wide data from a 3000-year interval in the Caucasus corresponds with eco-geographic regions	Wang, C.C.	Nat Commun	2019	10(1)	590	155	Wang, C.C., et al., Ancient human genome-wide data from a 3000-year interval in the Caucasus corresponds with eco-geographic regions. Nat Commun, 2019. 10(1): 590.
AgranatTamirCell2020	doi:10.1016/j.cell.2020.04.024	The Genomic History of the Bronze Age Southern Levant	Agranat-Tamir, L.	Cell	2020	181(5)	1146-57	156	Agranat-Tamir, L., et al., The Genomic History of the Bronze Age Southern Levant. Cell, 2020. 181(5): p. 1146-57.
BongersPNAS2020	doi:10.1073/pnas.2005965117	Integration of ancient DNA with transdisciplinary dataset finds strong support for Inca resettlement in the south Peruvian coast	Bongers, J.L.	Proc Natl Acad Sci USA	2020	117(31)	18359-68	157	Bongers, J.L., et al., Integration of ancient DNA with transdisciplinary dataset finds strong support for Inca resettlement in the south Peruvian coast. Proc Natl Acad Sci USA, 2020. 117(31): p. 18359-68.
BrunelPNAS2020	doi:10.1073/pnas.1918034117	Ancient genomes from present-day France unveil 7,000 years of its demographic history	Brunel, S.	Proc Natl Acad Sci USA	2020	117(23)	12791-8	158	Brunel, S., et al., Ancient genomes from present-day France unveil 7,000 years of its demographic history. Proc Natl Acad Sci USA, 2020. 117(23): p. 12791-8.
WegmannCurBio2020	doi:10.1016/j.cub.2020.08.033	Low Prevalence of Lactase Persistence in Bronze Age Europe Indicates Ongoing Strong Selection over the Last 3,000 Years	Burger, J.	Curr Biol	2020	30(21)	4307-15	159	Burger, J., et al., Low Prevalence of Lactase Persistence in Bronze Age Europe Indicates Ongoing Strong Selection over the Last 3,000 Years. Curr Biol, 2020. 30(21): p. 4307-15.
CassidyNature2020	doi:10.1038/s41586-020-2378-6	A dynastic elite in monumental Neolithic society	Cassidy, L.M.	Nature	2020	582(7812)	384-8	160	Cassidy, L.M., et al., A dynastic elite in monumental Neolithic society. Nature, 2020. 582(7812): p. 384-8.
CoutinhoJakobssonAJPA2020	doi:10.1002/ajpa.24079	The Neolithic Pitted Ware culture foragers were culturally but not genetically influenced by the Battle Axe culture herders	Coutinho, A.	Am J Phys Anthropol	2020	172(4)	638-49	161	Coutinho, A., et al., The Neolithic Pitted Ware culture foragers were culturally but not genetically influenced by the Battle Axe culture herders. Am J Phys Anthropol, 2020. 172(4): p. 638-49.
CsakySciRep2020	doi:10.1038/s41598-020-75910-z	Early medieval genetic data from Ural region evaluated in the light of archaeological evidence of ancient Hungarians	Csáky, V.	Sci Rep	2020	10(1)	19137	162	Csáky, V., et al., Early medieval genetic data from Ural region evaluated in the light of archaeological evidence of ancient Hungarians. Sci Rep, 2020. 10(1): 19137.
FernandesNatureEcologyEvolution2020	doi:10.1038/s41559-020-1102-0	The spread of steppe and Iranian-related ancestry in the islands of the western Mediterranean	Fernandes, D.M.	Nat Ecol Evol	2020	4(3)	334-45	163	Fernandes, D.M., et al., The spread of steppe and Iranian-related ancestry in the islands of the western Mediterranean. Nat Ecol Evol, 2020. 4(3): p. 334-45.
FurtwanglerNatureCommunications2020	doi:10.2144/btn-2020-0100	Comparison of target enrichment strategies for ancient pathogen DNA	Furtwängler, A.	Biotechniques	2020	69(6)	455-9	164	Furtwängler, A., et al., Comparison of target enrichment strategies for ancient pathogen DNA. Biotechniques, 2020. 69(6): p. 455-9.
GokhmanNatureCommunications2020	doi:10.1038/s41467-020-15020-6	Differential DNA methylation of vocal and facial anatomy genes in modern humans	Gokhman, D.	Nat Commun	2020	11(1)	1189	165	Gokhman, D., et al., Differential DNA methylation of vocal and facial anatomy genes in modern humans. Nat Commun, 2020. 11(1): 1189.
HaberAJHG2020	doi:10.1016/j.ajhg.2020.05.008	A Genetic History of the Near East from an aDNA Time Course Sampling Eight Points in the Past 4,000 Years	Haber, M.	Am J Hum Genet	2020	107(1)	149-57	166	Haber, M., et al., A Genetic History of the Near East from an aDNA Time Course Sampling Eight Points in the Past 4,000 Years. Am J Hum Genet, 2020. 107(1): p. 149-57.
JeongCell2020	doi:10.1016/j.cell.2020.10.015	A Dynamic 6,000-Year Genetic History of Eurasia's Eastern Steppe	Jeong, C.	Cell	2020	183(4)	890-904	167	Jeong, C., et al., A Dynamic 6,000-Year Genetic History of Eurasia's Eastern Steppe. Cell, 2020. 183(4): p. 890-904.
LinderholmNatureScientificReports2020	doi:10.1038/s41598-020-63138-w	Corded Ware cultural complexity uncovered using genomic and isotopic analysis from south-eastern Poland	Linderholm, A.	Sci Rep	2020	10(1)	6885	168	Linderholm, A., et al., Corded Ware cultural complexity uncovered using genomic and isotopic analysis from south-eastern Poland. Sci Rep, 2020. 10(1): 6885.
LipsonNature2020	doi:10.1038/s41586-020-1929-1	Ancient West African foragers in the context of African population history	Lipson, M.	Nature	2020	577(7792)	665-70	169	Lipson, M., et al., Ancient West African foragers in the context of African population history. Nature, 2020. 577(7792): p. 665-70.
LipsonCurrentBiology2020	doi:10.1016/j.cub.2020.09.035	Three Phases of Ancient Migration Shaped the Ancestry of Human Populations in Vanuatu	Lipson, M.	Curr Biol	2020	30(24)	4846-56	170	Lipson, M., et al., Three Phases of Ancient Migration Shaped the Ancestry of Human Populations in Vanuatu. Curr Biol, 2020. 30(24): p. 4846-56.
LiuDuongMBE2020	doi:10.1093/molbev/msaa099	Extensive Ethnolinguistic Diversity in Vietnam Reflects Multiple Sources of Genetic Diversity	Liu, D.	Mol Biol Evol	2020	37(9)	2503-19	171	Liu, D., et al., Extensive Ethnolinguistic Diversity in Vietnam Reflects Multiple Sources of Genetic Diversity. Mol Biol Evol, 2020. 37(9): p. 2503-19.
MafessoniPNAS2020	doi:10.1073/pnas.2004944117	A high-coverage Neandertal genome from Chagyrskaya Cave	Mafessoni, F.	Proc Natl Acad Sci USA	2020	117(26)	15132-6	172	Mafessoni, F., et al., A high-coverage Neandertal genome from Chagyrskaya Cave. Proc Natl Acad Sci USA, 2020. 117(26): p. 15132-6.
MarcusNatureCommunications2020	doi:10.1038/s41467-020-14523-6	Genetic history from the Middle Neolithic to present on the Mediterranean island of Sardinia	Marcus, J.H.	Nat Commun	2020	11(1)	939	173	Marcus, J.H., et al., Genetic history from the Middle Neolithic to present on the Mediterranean island of Sardinia. Nat Commun, 2020. 11(1): 939.
MargaryanNature2020	doi:10.1038/s41586-020-2688-8	Population genomics of the Viking world	Margaryan, A.	Nature	2020	585(7825)	390-6	174	Margaryan, A., et al., Population genomics of the Viking world. Nature, 2020. 585(7825): p. 390-6.
MassilaniPaaboScience2020	doi:10.1126/science.abc1166	Denisovan ancestry and population history of early East Asians	Massilani, D.	Science	2020	370(6516)	579-83	175	Massilani, D., et al., Denisovan ancestry and population history of early East Asians. Science, 2020. 370(6516): p. 579-83.
NagelePosthScience2020	doi:10.1126/science.aba8697	Genomic insights into the early peopling of the Caribbean	Nägele, K.	Science	2020	369(6502)	456-60	176	Nägele, K., et al., Genomic insights into the early peopling of the Caribbean. Science, 2020. 369(6502): p. 456-60.
NakatsukaCell2020	doi:10.1016/j.cell.2020.04.015	A Paleogenomic Reconstruction of the Deep Population History of the Andes	Nakatsuka, N.	Cell	2020	181(5)	1131-45	177	Nakatsuka, N., et al., A Paleogenomic Reconstruction of the Deep Population History of the Andes. Cell, 2020. 181(5): p. 1131-45.
NakatsukaLuisiNatureCommunications2020	doi:10.1038/s41467-020-17656-w	Ancient genomes in South Patagonia reveal population movements associated with technological shifts and geography	Nakatsuka, N.	Nat Commun	2020	11(1)	3868	178	Nakatsuka, N., et al., Ancient genomes in South Patagonia reveal population movements associated with technological shifts and geography. Nat Commun, 2020. 11(1): 3868.
Nieves-ColonMolecularBiologyandEvolution2020	doi:10.1093/molbev/msz267	Ancient DNA Reconstructs the Genetic Legacies of Precontact Puerto Rico Communities	Nieves-Colón, M.A.	Mol Biol Evol	2020	37(3)	611-26	179	Nieves-Colón, M.A., et al., Ancient DNA Reconstructs the Genetic Legacies of Precontact Puerto Rico Communities. Mol Biol Evol, 2020. 37(3): p. 611-26.
NingNatureCommunications2020	doi:10.1038/s41467-020-16557-2	Ancient genomes from northern China suggest links between subsistence changes and human migration	Ning, C.	Nat Commun	2020	11(1)	2700	180	Ning, C., et al., Ancient genomes from northern China suggest links between subsistence changes and human migration. Nat Commun, 2020. 11(1): 2700.
RivollatScienceAdvance2020	doi:10.1126/sciadv.aaz5344	Ancient genome-wide DNA from France highlights the complexity of interactions between Mesolithic hunter-gatherers and Neolithic farmers	Rivollat, M.	Sci Adv	2020	6(22)	eaaz5344	181	Rivollat, M., et al., Ancient genome-wide DNA from France highlights the complexity of interactions between Mesolithic hunter-gatherers and Neolithic farmers. Sci Adv, 2020. 6(22): eaaz5344.
SkourtaniotiCell2020	doi:10.1016/j.cell.2020.04.044	Genomic History of Neolithic to Bronze Age Anatolia, Northern Levant, and Southern Caucasus	Skourtanioti, E.	Cell	2020	181(5)	1158-75	182	Skourtanioti, E., et al., Genomic History of Neolithic to Bronze Age Anatolia, Northern Levant, and Southern Caucasus. Cell, 2020. 181(5): p. 1158-75.
TeschlerNicolaCommunicationsBiology2020	doi:10.1038/s42003-020-01372-8	Ancient DNA reveals monozygotic newborn twins from the Upper Palaeolithic	Teschler-Nicola, M.	Commun Biol	2020	3(1)	650	183	Teschler-Nicola, M., et al., Ancient DNA reveals monozygotic newborn twins from the Upper Palaeolithic. Commun Biol, 2020. 3(1): 650.
WangbioRxiv2020	doi:10.1101/2020.03.25.004606	The Genomic Formation of Human Populations in East Asia	Wang, C.C.	bioRxiv	2020	2020.03.25.004606	doi:10.1101/2020.03.25.004606	184	Wang, C.C., et al., The Genomic Formation of Human Populations in East Asia. bioRxiv, 2020. 2020.03.25.004606: doi:10.1101/2020.03.25.004606.
WangSciAdv2020	doi:10.1126/sciadv.aaz0183	Ancient genomes reveal complex patterns of population movement, interaction, and replacement in sub-Saharan Africa	Wang, K.	Sci Adv	2020	6(24)	eaaz0183	185	Wang, K., et al., Ancient genomes reveal complex patterns of population movement, interaction, and replacement in sub-Saharan Africa. Sci Adv, 2020. 6(24): eaaz0183.
YangScience2020	doi:10.1126/science.aba0909	Ancient DNA indicates human population shifts and admixture in northern and southern China	Yang, M.A.	Science	2020	369(6501)	282-8	186	Yang, M.A., et al., Ancient DNA indicates human population shifts and admixture in northern and southern China. Science, 2020. 369(6501): p. 282-8.
YuCell2020	doi:10.1016/j.cell.2020.04.037	Paleolithic to Bronze Age Siberians Reveal Connections with First Americans and across Eurasia	Yu, H.	Cell	2020	181(6)	1232-45	187	Yu, H., et al., Paleolithic to Bronze Age Siberians Reveal Connections with First Americans and across Eurasia. Cell, 2020. 181(6): p. 1232-45.
BortoliniBenazziCurBio2021	doi:10.1016/j.cub.2021.03.078	Early Alpine occupation backdates westward human migration in Late Glacial Europe	Bortolini, E.	Curr Biol	2021	31(11)	2484-93	188	Bortolini, E., et al., Early Alpine occupation backdates westward human migration in Late Glacial Europe. Curr Biol, 2021. 31(11): p. 2484-93.
CapodiferroAchilliCell2021	doi:10.1016/j.cell.2021.02.040	Archaeogenomic distinctiveness of the Isthmo-Colombian area	Capodiferro, M.R.	Cell	2021	184(7)	1706-23	189	Capodiferro, M.R., et al., Archaeogenomic distinctiveness of the Isthmo-Colombian area. Cell, 2021. 184(7): p. 1706-23.
CarlhoffBrummNature2021	doi:10.1038/s41586-021-03823-6	Genome of a middle Holocene hunter-gatherer from Wallacea	Carlhoff, S.	Nature	2021	596(7873)	543-7	190	Carlhoff, S., et al., Genome of a middle Holocene hunter-gatherer from Wallacea. Nature, 2021. 596(7873): p. 543-7.
ClementeCell2021	doi:10.1016/j.cell.2021.03.039	The genomic history of the Aegean palatial civilizations	Clemente, F.	Cell	2021	184(10)	2565-86	191	Clemente, F., et al., The genomic history of the Aegean palatial civilizations. Cell, 2021. 184(10): p. 2565-86.
CookeNakagomeSciAdv2021	doi:10.1126/sciadv.abh2419	Ancient genomics reveals tripartite origins of Japanese populations	Cooke, N.P.	Sci Adv	2021	7(38)	eabh2419	192	Cooke, N.P., et al., Ancient genomics reveals tripartite origins of Japanese populations. Sci Adv, 2021. 7(38): eabh2419.
EgfjordAllentoftPLOS2021	doi:10.1371/journal.pone.0244872	Genomic Steppe ancestry in skeletons from the Neolithic Single Grave Culture in Denmark	Egfjord, A.F.	PLoS One	2021	16(1)	e0244872	193	Egfjord, A.F., et al., Genomic Steppe ancestry in skeletons from the Neolithic Single Grave Culture in Denmark. PLoS One, 2021. 16(1): e0244872.
FernandesSirakNature2020	doi:10.1038/s41586-020-03053-2	A genetic history of the pre-contact Caribbean	Fernandes, D.M.	Nature	2021	590(7844)	103-10	194	Fernandes, D.M., et al., A genetic history of the pre-contact Caribbean. Nature, 2021. 590(7844): p. 103-10.
FreilichPinhasiScientificReports2021	doi:10.1038/s41598-021-94932-9	Reconstructing genetic histories and social organisation in Neolithic and Bronze Age Croatia	Freilich, S.	Sci Rep	2021	11(1)	16729	195	Freilich, S., et al., Reconstructing genetic histories and social organisation in Neolithic and Bronze Age Croatia. Sci Rep, 2021. 11(1): 16729.
GnecchiRusconeScienceAdvances2021	doi:10.1126/sciadv.abe4414	Ancient genomic time transect from the Central Asian Steppe unravels the history of the Scythians	Gnecchi-Ruscone, G.A.	Sci Adv	2021	7(13)	eabe4414	196	Gnecchi-Ruscone, G.A., et al., Ancient genomic time transect from the Central Asian Steppe unravels the history of the Scythians. Sci Adv, 2021. 7(13): eabe4414.
HajdinjakNature2021	doi:10.1038/s41586-021-03335-3	Initial Upper Palaeolithic humans in Europe had recent Neanderthal ancestry	Hajdinjak, M.	Nature	2021	592(7853)	253-7	197	Hajdinjak, M., et al., Initial Upper Palaeolithic humans in Europe had recent Neanderthal ancestry. Nature, 2021. 592(7853): p. 253-7.
HarneyCheronetGenomeResearch2021	doi:10.1101/gr.267534.120	A minimally destructive protocol for DNA extraction from ancient teeth	Harney, É.	Genome Res	2021	31(3)	472-83	198	Harney, É., et al., A minimally destructive protocol for DNA extraction from ancient teeth. Genome Res, 2021. 31(3): p. 472-83.
ImmelCommBiol2021	doi.org/10.1038/s42003-020-01627-4	Genome-wide study of a Neolithic Wartberg grave community reveals distinct HLA variation and hunter-gatherer ancestry	Immel, A.	Commun Biol	2021	113(1)	113	199	Immel, A., et al., Genome-wide study of a Neolithic Wartberg grave community reveals distinct HLA variation and hunter-gatherer ancestry. Commun Biol, 2021. 113(1): 113.
IngmanStockhammerPLoS2021	doi:10.1371/journal.pone.0241883	Turkey during the 2nd millennium BC: Integration of isotopic and genomic evidence	Ingman, T.	PLoS One	2021	16(6)	e0241883	200	Ingman, T., et al., Turkey during the 2nd millennium BC: Integration of isotopic and genomic evidence. PLoS One, 2021. 16(6): e0241883.
KilincSciAdv2021	doi:10.1126/sciadv.abc4587	Human population dynamics and Yersinia pestis in ancient northeast Asia	Kılınç, G.M.	Sci Adv	2021	7(2)	eabc4587	201	Kılınç, G.M., et al., Human population dynamics and Yersinia pestis in ancient northeast Asia. Sci Adv, 2021. 7(2): eabc4587.
LarenaJakobbsonPNAS2021	doi:10.1073/pnas.2026132118	Multiple migrations to the Philippines during the last 50,000 years	Larena, M.	Proc Natl Acad Sci USA	2021	118(13)	e2026132118	202	Larena, M., et al., Multiple migrations to the Philippines during the last 50,000 years. Proc Natl Acad Sci USA, 2021. 118(13): e2026132118.
LopezNatureCommunications2021	doi:10.1038/s41467-021-23712-w	Evidence of the interplay of genetics and culture in Ethiopia	López, S.	Nat Commun	2021	12(1)	3581	203	López, S., et al., Evidence of the interplay of genetics and culture in Ethiopia. Nat Commun, 2021. 12(1): 3581.
MaoFuCell2021	doi:10.1016/j.cell.2021.04.040	The deep population history of northern East Asia from the Late Pleistocene to the Holocene	Mao, X.	Cell	2021	184(12)	3256-66	204	Mao, X., et al., The deep population history of northern East Asia from the Late Pleistocene to the Holocene. Cell, 2021. 184(12): p. 3256-66.
NovakPLoSOne2021	doi:10.1371/journal.pone.0247332	Genome-wide analysis of nearly all the victims of a 6200 year old massacre	Novak, M.	PLoS One	2021	16(3)	e0247332	205	Novak, M., et al., Genome-wide analysis of nearly all the victims of a 6200 year old massacre. PLoS One, 2021. 16(3): e0247332.
PapacScienceAdvances2021	doi:10.1126/sciadv.abi6941	Dynamic changes in genomic and social structures in third millennium BCE central Europe	Papac, L.	Sci Adv	2021	7(35)	eabi6941	206	Papac, L., et al., Dynamic changes in genomic and social structures in third millennium BCE central Europe. Sci Adv, 2021. 7(35): eabi6941.
PopovicBacaSciAdv2021	doi:10.1126/sciadv.abg7261	Ancient genomes reveal long-range influence of the pre-Columbian culture and site of Tiwanaku	Popović, D.	Sci Adv	2021	7(39)	eabg7261	207	Popović, D., et al., Ancient genomes reveal long-range influence of the pre-Columbian culture and site of Tiwanaku. Sci Adv, 2021. 7(39): eabg7261.
PosthScienceAdvances2021	doi:10.1126/sciadv.abi7673	The origin and legacy of the Etruscans through a 2000-year archeogenomic time transect	Posth, C.	Sci Adv	2021	7(39)	eabi7673	208	Posth, C., et al., The origin and legacy of the Etruscans through a 2000-year archeogenomic time transect. Sci Adv, 2021. 7(39): eabi7673.
PrueferNatureEcologyEvolution2021	doi:10.1038/s41559-021-01443-x	A genome sequence from a modern human skull over 45,000 years old from Zlatý kůň in Czechia	Prüfer, K.	Nat Ecol Evol	2021	5(6)	820-825	209	Prüfer, K., et al., A genome sequence from a modern human skull over 45,000 years old from Zlatý kůň in Czechia. Nat Ecol Evol, 2021. 5(6): p. 820-825.
PugachPNAS2020	doi:10.1073/pnas.2022112118	Ancient DNA from Guam and the peopling of the Pacific	Pugach, I.	Proc Natl Acad Sci USA	2021	118(1)	e2022112118	210	Pugach, I., et al., Ancient DNA from Guam and the peopling of the Pacific. Proc Natl Acad Sci USA, 2021. 118(1): e2022112118.
RobbeetsNingNature2021	doi:10.1038/s41586-021-04108-8	Triangulation supports agricultural spread of the Transeurasian languages	Robbeets, M.	Nature	2021	599(7886)	616-21	211	Robbeets, M., et al., Triangulation supports agricultural spread of the Transeurasian languages. Nature, 2021. 599(7886): p. 616-21.
SaagMetspaluScience2021	doi:10.1126/sciadv.abd6535	Genetic ancestry changes in Stone to Bronze Age transition in the East European plain	Saag, L.	Sci Adv	2021	7(4)	eabd6535	212	Saag, L., et al., Genetic ancestry changes in Stone to Bronze Age transition in the East European plain. Sci Adv, 2021. 7(4): eabd6535.
SaupeScheibCurrBio2021	doi:10.1016/j.cub.2021.04.022	Ancient genomes reveal structural shifts after the arrival of Steppe-related ancestry in the Italian Peninsula	Saupe, T.	Curr Biol	2021	31(12)	2576-91	213	Saupe, T., et al., Ancient genomes reveal structural shifts after the arrival of Steppe-related ancestry in the Italian Peninsula. Curr Biol, 2021. 31(12): p. 2576-91.
SeguinOrlandoCurrBio2021	doi:10.1016/j.cub.2020.12.015	Heterogeneous Hunter-Gatherer and Steppe-Related Ancestries in Late Neolithic and Bell Beaker Genomes from Present-Day France	Seguin-Orlando, A.	Curr Biol	2021	31(5)	1072-83	214	Seguin-Orlando, A., et al., Heterogeneous Hunter-Gatherer and Steppe-Related Ancestries in Late Neolithic and Bell Beaker Genomes from Present-Day France. Curr Biol, 2021. 31(5): p. 1072-83.
SilvaRichardsSciRep2021	doi:10.1038/s41598-021-95996-3	Biomolecular insights into North African-related ancestry, mobility and diet in eleventh-century Al-Andalus	Silva, M.	Sci Rep	2021	11(1)	18121	215	Silva, M., et al., Biomolecular insights into North African-related ancestry, mobility and diet in eleventh-century Al-Andalus. Sci Rep, 2021. 11(1): 18121.
SirakNatureCommunications2021	doi:10.1038/s41467-021-27356-8	Social stratification without genetic differentiation at the site of Kulubnarti in Christian Period Nubia	Sirak, K.A.	Nat Commun	2021	12(1)	7283	216	Sirak, K.A., et al., Social stratification without genetic differentiation at the site of Kulubnarti in Christian Period Nubia. Nat Commun, 2021. 12(1): 7283.
SvenssonJakobssonCurrBio2021	doi:10.1016/j.cub.2021.04.045	Genome of Peştera Muierii skull shows high diversity and low mutational load in pre-glacial Europe	Svensson, E.	Curr Biol	2021	31(14)	2973-83	217	Svensson, E., et al., Genome of Peştera Muierii skull shows high diversity and low mutational load in pre-glacial Europe. Curr Biol, 2021. 31(14): p. 2973-83.
VillalbaMoucoSciAdv2021	doi:10.1126/sciadv.abi7038	Genomic transformation and social organization during the Copper Age-Bronze Age transition in southern Iberia	Villalba-Mouco, V.	Sci Adv	2021	7(47)	eabi7038	218	Villalba-Mouco, V., et al., Genomic transformation and social organization during the Copper Age-Bronze Age transition in southern Iberia. Sci Adv, 2021. 7(47): eabi7038.
WangNature2021	doi:10.1038/s41586-021-03336-2	Genomic insights into the formation of human populations in East Asia	Wang, C.C.	Nature	2021	591(7850)	413-9	219	Wang, C.C., et al., Genomic insights into the formation of human populations in East Asia. Nature, 2021. 591(7850): p. 413-9.
WangCell2021	doi:10.1016/j.cell.2021.05.018	Human population history at the crossroads of East and Southeast Asia since 11,000 years ago	Wang, T.	Cell	2021	184(14)	3829-41	220	Wang, T., et al., Human population history at the crossroads of East and Southeast Asia since 11,000 years ago. Cell, 2021. 184(14): p. 3829-41.
YakaSomelCurrBio2021	doi:10.1016/j.cub.2021.03.050	Variable kinship patterns in Neolithic Anatolia revealed by ancient genomes	Yaka, R.	Curr Biol	2021	31(11)	2455-68	221	Yaka, R., et al., Variable kinship patterns in Neolithic Anatolia revealed by ancient genomes. Curr Biol, 2021. 31(11): p. 2455-68.
ZegaracScientificReports2021	doi:10.1038/s41598-021-89090-x	Ancient genomes provide insights into family structure and the heredity of social status in the early Bronze Age of southeastern Europe	Žegarac, A.	Sci Rep	2021	11(1)	10072	222	Žegarac, A., et al., Ancient genomes provide insights into family structure and the heredity of social status in the early Bronze Age of southeastern Europe. Sci Rep, 2021. 11(1): 10072.
ZhangNature2021	doi:10.1038/s41586-021-04052-7	The genomic origins of the Bronze Age Tarim Basin mummies	Zhang, F.	Nature	2021	599(7884)	256-61	223	Zhang, F., et al., The genomic origins of the Bronze Age Tarim Basin mummies. Nature, 2021. 599(7884): p. 256-61.
LazaridisAlpaslanRoodenbergScience2022	doi:10.1126/science.abm4247	The genetic history of the Southern Arc: A bridge between West Asia and Europe	Alpaslan-Roodenberg, S.	Science	2022	377(6609)	eabm4247	224	Alpaslan-Roodenberg, S., et al., The genetic history of the Southern Arc: A bridge between West Asia and Europe. Science, 2022. 377(6609): eabm4247.
AneliPaganiMolBioEvol2022	doi:10.1093/molbev/msac014	The Genetic Origin of Daunians and the Pan-Mediterranean Southern Italian Iron Age Context	Aneli, S.	Mol Biol Evol	2022	39(2)	msac014	225	Aneli, S., et al., The Genetic Origin of Daunians and the Pan-Mediterranean Southern Italian Iron Age Context. Mol Biol Evol, 2022. 39(2): msac014.
ChangmaiScientificReports2022	doi:10.1038/s41598-022-26799-3	Ancient DNA from Protohistoric Period Cambodia indicates that South Asians admixed with local populations as early as 1st-3rd centuries CE	Changmai, P.	Sci Rep	2022	12(1)	22507	226	Changmai, P., et al., Ancient DNA from Protohistoric Period Cambodia indicates that South Asians admixed with local populations as early as 1st-3rd centuries CE. Sci Rep, 2022. 12(1): 22507.
ChangmaiPLoSGenetics2022	doi:10.1371/journal.pgen.1010036	Indian genetic heritage in Southeast Asian populations	Changmai, P.	PLoS Genet	2022	18(2)	e1010036	227	Changmai, P., et al., Indian genetic heritage in Southeast Asian populations. PLoS Genet, 2022. 18(2): e1010036.
ChildebayevaHaakMolBioEvo2022	doi:10.1093/molbev/msac108	Population Genetics and Signatures of Selection in Early Neolithic European Farmers	Childebayeva, A.	Mol Biol Evol	2022	39(6)	msac108	228	Childebayeva, A., et al., Population Genetics and Signatures of Selection in Early Neolithic European Farmers. Mol Biol Evol, 2022. 39(6): msac108.
DeAngelisRickardsGenes2022	doi:10.3390/genes13010136	First Glimpse into the Genomic Characterization of People from the Imperial Roman Community of Casal Bertone (Rome, First–Third Centuries AD)	De, Angelis, F.	Genes	2022	13(1)	136	229	De, Angelis, F., et al., First Glimpse into the Genomic Characterization of People from the Imperial Roman Community of Casal Bertone (Rome, First–Third Centuries AD). Genes, 2022. 13(1): 136.
DuliasPNAS2022	doi:10.1073/pnas.2108001119	Ancient DNA at the edge of the world: Continental immigration and the persistence of Neolithic male lineages in Bronze Age Orkney	Dulias, K.	Proc Natl Acad Sci USA	2022	119(8)	e2108001119	230	Dulias, K., et al., Ancient DNA at the edge of the world: Continental immigration and the persistence of Neolithic male lineages in Bronze Age Orkney. Proc Natl Acad Sci USA, 2022. 119(8): e2108001119.
FowlerOlaldeNature2021	doi:10.1038/s41586-021-04241-4	A high-resolution picture of kinship practices in an Early Neolithic tomb	Fowler, C.	Nature	2022	601(7894)	584-7	231	Fowler, C., et al., A high-resolution picture of kinship practices in an Early Neolithic tomb. Nature, 2022. 601(7894): p. 584-7.
GelabertCurrBio2022	doi:10.1016/j.cub.2022.06.004	Northeastern Asian and Jomon-related genetic structure in the Three Kingdoms period of Gimhae, Korea	Gelabert, P.	Curr Biol	2022	32(15)	3232-44	232	Gelabert, P., et al., Northeastern Asian and Jomon-related genetic structure in the Three Kingdoms period of Gimhae, Korea. Curr Biol, 2022. 32(15): p. 3232-44.
GelabertSciRep2022	doi:10.1038/s41598-022-11117-8	Genomes from Verteba cave suggest diversity within the Trypillians in Ukraine	Gelabert, P.	Sci Rep	2022	12(1)	7242	233	Gelabert, P., et al., Genomes from Verteba cave suggest diversity within the Trypillians in Ukraine. Sci Rep, 2022. 12(1): 7242.
GnecchiRusconeCell2022	doi:10.1016/j.cell.2022.03.007	Ancient genomes reveal origin and rapid trans-Eurasian migration of 7th century Avar elites	Gnecchi-Ruscone, G.A.	Cell	2022	185(8)	1402-13	234	Gnecchi-Ruscone, G.A., et al., Ancient genomes reveal origin and rapid trans-Eurasian migration of 7th century Avar elites. Cell, 2022. 185(8): p. 1402-13.
GretzingerNature2022	doi:10.1038/s41586-022-05247-2	The Anglo-Saxon migration and the formation of the early English gene pool	Gretzinger, J.	Nature	2022	610(7930)	112-9	235	Gretzinger, J., et al., The Anglo-Saxon migration and the formation of the early English gene pool. Nature, 2022. 610(7930): p. 112-9.
MootsbioRxiv2022	doi:10.1101/2022.03.13.483276	A Genetic History of Continuity and Mobility in the Iron Age Central Mediterranean	Hannah, M.	bioRxiv	2022	2022.03.13.483276	doi:10.1101/2022.03.13.483276	236	Hannah, M., et al., A Genetic History of Continuity and Mobility in the Iron Age Central Mediterranean. bioRxiv, 2022. 2022.03.13.483276: doi:10.1101/2022.03.13.483276.
KennettLipsonPruferNatureCommunications2022	doi:10.1038/s41467-022-29158-y	South-to-north migration preceded the advent of intensive farming in the Maya region	Kennett, D.J.	Nat Commun	2022	13(1)	1530	237	Kennett, D.J., et al., South-to-north migration preceded the advent of intensive farming in the Maya region. Nat Commun, 2022. 13(1): 1530.
KumarFuScience2022	doi:10.1126/science.abk1534	Bronze and Iron Age population movements underlie Xinjiang population history	Kumar, V.	Science	2022	376(6588)	62-69	238	Kumar, V., et al., Bronze and Iron Age population movements underlie Xinjiang population history. Science, 2022. 376(6588): p. 62-69.
LindoFigueiroPNASNexus2022	doi:10.1093/pnasnexus/pgac047	The genomic prehistory of the Indigenous peoples of Uruguay	Lindo, J.	PNAS Nexus	2022	1(2)	pgac047	239	Lindo, J., et al., The genomic prehistory of the Indigenous peoples of Uruguay. PNAS Nexus, 2022. 1(2): pgac047.
LipsonSawchukNature2022	doi:10.1038/s41586-022-04430-9	Ancient DNA and deep population structure in sub-Saharan African foragers	Lipson, M.	Nature	2022	603(7900)	290-6	240	Lipson, M., et al., Ancient DNA and deep population structure in sub-Saharan African foragers. Nature, 2022. 603(7900): p. 290-6.
LiuJeongNatComm2022	doi:10.1038/s41467-022-28827-2	Ancient genomes from the Himalayas illuminate the genetic history of Tibetans and their Tibeto-Burman speaking neighbors	Liu, C.C.	Nat Commun	2022	13(1)	1203	241	Liu, C.C., et al., Ancient genomes from the Himalayas illuminate the genetic history of Tibetans and their Tibeto-Burman speaking neighbors. Nat Commun, 2022. 13(1): 1203.
LiuScience2022	doi:10.1126/science.abm6536	Ancient DNA reveals five streams of migration into Micronesia and matrilocality in early Pacific seafarers	Liu, Y.C.	Science	2022	377(6601)	72-79	242	Liu, Y.C., et al., Ancient DNA reveals five streams of migration into Micronesia and matrilocality in early Pacific seafarers. Science, 2022. 377(6601): p. 72-79.
AntoniobioRxiv2022	doi:10.1101/2022.05.15.491973	Stable population structure in Europe since the Iron Age, despite high mobility	Margaret, L.	bioRxiv	2022	2022.05.15.491973	doi:10.1101/2022.05.15.491973	243	Margaret, L., et al., Stable population structure in Europe since the Iron Age, despite high mobility. bioRxiv, 2022. 2022.05.15.491973: doi:10.1101/2022.05.15.491973.
MarotiTorokCurrBio2022	doi:10.1016/j.cub.2022.04.093	The genetic origin of Huns, Avars, and conquering Hungarians	Maróti, Z.	Curr Biol	2022	32(13)	2858-70	244	Maróti, Z., et al., The genetic origin of Huns, Avars, and conquering Hungarians. Curr Biol, 2022. 32(13): p. 2858-70.
HarneyBioRxiv2022	doi:10.1101/2022.06.12.495320	Technical Report on Ancient DNA analysis of 27 African Americans from Catoctin Furnace, Maryland	Maryland.	bioRxiv	2022	2022.06.12.495320.	doi:10.1101/2022.06.12.495320.	245	Maryland., et al., Technical Report on Ancient DNA analysis of 27 African Americans from Catoctin Furnace, Maryland. bioRxiv, 2022. 2022.06.12.495320.: doi:10.1101/2022.06.12.495320..
OliveiraNatureEcologyEvolution2022	doi:10.1038/s41559-022-01775-2	Ancient genomes from the last three millennia support multiple human dispersals into Wallacea	Oliveira, S.	Nat Ecol Evol	2022	6(7)	1024-1034	246	Oliveira, S., et al., Ancient genomes from the last three millennia support multiple human dispersals into Wallacea. Nat Ecol Evol, 2022. 6(7): p. 1024-1034.
PattersonNature2021	doi:10.1038/s41586-021-04287-4	Large-scale migration into Britain during the Middle to Late Bronze Age	Patterson, N.	Nature	2022	601(7894)	588-94	247	Patterson, N., et al., Large-scale migration into Britain during the Middle to Late Bronze Age. Nature, 2022. 601(7894): p. 588-94.
ReitsemaMittnikKylePNAS2022	doi:10.1073/pnas.2205272119	The diverse genetic origins of a Classical period Greek army	Reitsema, L.J.	Proc Natl Acad Sci USA	2022	119(41)	e2205272119	248	Reitsema, L.J., et al., The diverse genetic origins of a Classical period Greek army. Proc Natl Acad Sci USA, 2022. 119(41): e2205272119.
RivollatDeguillouxPNAS2022	doi:10.1073/pnas.2120786119	Ancient DNA gives new insights into a Norman Neolithic monumental cemetery dedicated to male elites	Rivollat, M.	Proc Natl Acad Sci USA	2022	119(18)	e2120786119	249	Rivollat, M., et al., Ancient DNA gives new insights into a Norman Neolithic monumental cemetery dedicated to male elites. Proc Natl Acad Sci USA, 2022. 119(18): e2120786119.
ScorranoMacciardiSciRep2022	doi:10.1038/s41598-022-10899-1	Bioarchaeological and palaeogenomic portrait of two Pompeians that died during the eruption of Vesuvius in 79 AD	Scorrano, G.	Sci Rep	2022	12(1)	6468	250	Scorrano, G., et al., Bioarchaeological and palaeogenomic portrait of two Pompeians that died during the eruption of Vesuvius in 79 AD. Sci Rep, 2022. 12(1): 6468.
SpyrouNature2022	doi:10.1038/s41586-022-04800-3	The source of the Black Death in fourteenth-century central Eurasia	Spyrou, M.A.	Nature	2022	606(7915)	718-24	251	Spyrou, M.A., et al., The source of the Black Death in fourteenth-century central Eurasia. Nature, 2022. 606(7915): p. 718-24.
SrigyanValdioseraCommBio2022	doi:10.1038/s42003-022-03508-4	Bioarchaeological evidence of one of the earliest Islamic burials in the Levant	Srigyan, M.	Commun Biol	2022	5(1)	554	252	Srigyan, M., et al., Bioarchaeological evidence of one of the earliest Islamic burials in the Levant. Commun Biol, 2022. 5(1): 554.
TieslerSedigAntiquity2022	doi:10.15184/aqy.2022.79	Life and death in early colonial Campeche: New insights from ancient DNA	Tiesler.	Antiquity	2022	96(388)	937-54	253	Tiesler., et al., Life and death in early colonial Campeche: New insights from ancient DNA. Antiquity, 2022. 96(388): p. 937-54.
UllingerNearEasternArchaeology2022	doi:10.1086/720748	A Bioarchaeological Investigation of Fraternal Stillborn Twins from Tell el-Hesi	Ullinger, J.	Near Eastern Archaelogy	2022	85(3)	228–37	254	Ullinger, J., et al., A Bioarchaeological Investigation of Fraternal Stillborn Twins from Tell el-Hesi. Near Eastern Archaelogy, 2022. 85(3): 228–37.
WaldmanCell2022	doi:10.1016/j.cell.2022.11.002	Genome-wide data from medieval German Jews show that the Ashkenazi founder event pre-dated the 14th century	Waldman, S.	Cell	2022	185(25)	4703-16	255	Waldman, S., et al., Genome-wide data from medieval German Jews show that the Ashkenazi founder event pre-dated the 14th century. Cell, 2022. 185(25): p. 4703-16.
MarchExcoffierCell2022	doi:10.1016/j.cell.2022.04.008	The genomic origins of the world's first farmers world	Winkelbach, L.	Cell	2022	185(11)	1842-59	256	Winkelbach, L., et al., The genomic origins of the world's first farmers world. Cell, 2022. 185(11): p. 1842-59.
WohnsScience2022	doi:10.1126/science.abi8264	A unified genealogy of modern and ancient genomes	Wohns, A.W.	Science	2022	375(6583)	eabi8264	257	Wohns, A.W., et al., A unified genealogy of modern and ancient genomes. Science, 2022. 375(6583): eabi8264.
YuvandeLoosdrechtiScience2022	doi:10.1016/j.isci.2022.104244	Genomic and dietary discontinuities during the Mesolithic and Neolithic in Sicily	Yu, H.	iScience	2022	25(5)	104244	258	Yu, H., et al., Genomic and dietary discontinuities during the Mesolithic and Neolithic in Sicily. iScience, 2022. 25(5): 104244.
ArmitAntiquity2023	doi:10.15184/aqy.2023.2	Kinship practices in Early Iron Age South-east Europe: Genetic and isotopic analysis of burials from the Dolge njive barrow cemetery, Dolenjska, Slovenia	Armit, I.	Antiquity	2023	97(392)	403-18	259	Armit, I., et al., Kinship practices in Early Iron Age South-east Europe: Genetic and isotopic analysis of burials from the Dolge njive barrow cemetery, Dolenjska, Slovenia. Antiquity, 2023. 97(392): p. 403-18.
BrielleFleisherWynneJonesNature2023	doi:10.1038/s41586-023-05754-w	Entwined African and Asian genetic roots of medieval peoples of the Swahili coast	Brielle, E.S.	Nature	2023	615(7954)	866-73	260	Brielle, E.S., et al., Entwined African and Asian genetic roots of medieval peoples of the Swahili coast. Nature, 2023. 615(7954): p. 866-73.
KopetkinCurrentBiology2023	doi:10.1016/j.cub.2022.11.034	Spatial and temporal heterogeneity in human mobility patterns in Holocene Southwest Asia and the East Mediterranean	Koptekin, D.	Curr Biol	2023	33(1)	41-57	261	Koptekin, D., et al., Spatial and temporal heterogeneity in human mobility patterns in Holocene Southwest Asia and the East Mediterranean. Curr Biol, 2023. 33(1): p. 41-57.
